# Supplementary material for: Injectable Hydrogel-Encapsulating Pickering Emulsion for Overcoming Lenvatinib-Resistant Hepatocellular Carcinoma via Cuproptosis Induction and Stemness Inhibition
Source: Polymers (Basel). 2024 Aug 26;16(17):2418. doi: 10.3390/polym16172418 (PMC11397159; doi:10.3390/polym16172418)
Supplement: Supplementary file 1 [file polymers-16-02418-s001.zip]

Archive with 1 entries (1 files):
- polymers-3146781-supplementary.pdf
